# Supplementary material for: A Comparison of Lung Ultrasound and Computed Tomography in the Diagnosis of Patients with COVID-19: A Systematic Review and Meta-Analysis
Source: Diagnostics (Basel). 2021 Jul 27;11(8):1351. doi: 10.3390/diagnostics11081351 (PMC8394642; doi:10.3390/diagnostics11081351)
Supplement: Supplementary file 1 [file diagnostics-11-01351-s001.zip]

Archive with 1 entries (1 files):
- diagnostics-1311185-supplementary.pdf
